# Supplementary material for: A guard cell carbonic anhydrase binds and regulates SLAC1 separate from its catalytic activity
Source: Nat Commun. 2026 Mar 13;17:3911. doi: 10.1038/s41467-026-70596-9 (PMC13128974; doi:10.1038/s41467-026-70596-9)
Supplement: Supplementary file 7 — Source Data [file 41467_2026_70596_MOESM7_ESM.xlsx]

## Sheet: Sheet1
Figure 3b,c FRET-FLIM			SLAC1	w/ SLAC1	w/ CA4wt	w/ CA4D11A	w/ CA4VHK-A	w/ CA4R113A	w/ CA3wt			SLAC1	w/ SLAC1	w/ CA4wt	w/ CA4D11A	w/ CA4VHK-A	w/ CA4R113A	w/ CA3wt			SLAC1	w/ SLAC1	w/ CA4wt	w/ CA4D11A	w/ CA4VHK-A	w/ CA4R113A	w/ CA3wt
data in psec		0 ubar	2843.41	2618.41	2905.92	2896.84	2890.76	2884.36	2896.84		400 ubar	2813.09	2653.2	2504.06	2896.84	2840.76	2604.36	2896.84		1000 ubar	2901.27	2501.72	2389.21	2981	2927.52	2492.39	2934.62
			3029.33	2557.06	2894.94	2769.12	2889.66	2888.39	2769.12			2943.23	2658.41	2633.23	2769.12	2839.66	2608.39	2769.12			2808.64	2695.36	2524.76	2838.39	2960.43	2421.88	2887.42
			2896.84	2634.72	2988.3	2855.71	2855.84	2873.04	2715.71			2850.49	2597.06	2676.94	2715.71	2805.84	2593.04	2815.71			2844.54	2642.16	2487.51	2867.9	2848.6	2442.12	2884.2
			2904.59	2441.28	2840.57	2879.27	2957.82	2857.33	2879.27			2789.91	2674.72	2668.31	2879.27	2907.82	2577.33	2879.27			2889.23	2509.66	2394.76	2937.58	2951.76	2481.87	2844.39
			2888.91	2678.7	2801.09	2807.52	2776.76	2890.56	2807.52			2855.92	2481.28	2650.74	2807.52	2726.76	2610.56	2807.52			2883.7	2474.46	2370.13	2882.13	2859.66	2357.86	2765.73
			3022.29	2607.56	2927.57	3019.88	2827.26	2832.36	2719.88			2844.94	2718.7	2702.31	2719.88	2992.26	2552.36	2759.88			2872.78	2587.99	2449.6	2816.04	2887.25	2441.62	2788.42
			2811.25	2515.24	2870.16	2835.4	2873.23	2910.55	2835.4			2938.3	2537.56	2583.85	2835.4	2753.23	2630.55	2835.4			2930.81	2652.71	2494.9	2818.06	2805.6	2379.26	2890.89
			2935.53	2477.09	2803.96	2915.42	2926.54	2893.56	2915.42			2790.57	2555.24	2609.2	2915.42	2876.54	2613.56	2915.42			2813.14	2537.96	2414.57	2856.24	2709.19	2457.99	2841.06
			2853.51	2473.06	2827.72	2805.5	2817.19	2906.29	2805.5			2751.09	2517.09	2632.36	2805.5	2767.19	2626.29	2805.5			2799.62	2534.61	2314.23	2969.88	2782.38	2372.68	2752.83
			2758.94	2634.25	2952.95	2953.38	2885.75	2911.92	2953.38			2877.57	2513.06	2590.05	2953.38	2835.75	2631.92	2953.38			3001.23	2537.96	2449.6	2728.95	2848.73	2451.04	2765.73
			2792.88	2627.84	2928.3	2773.17	2807.13	2893.8				2820.16	2674.25	2628.2	2773.17	2757.13	2613.8				2756.62			2904.88	2741.09	2307.47
			2971.78	2497.5	2930.98	2768.44	2979.6	2845.39				2753.96	2667.84	2656.01	2768.44	2929.6	2565.39							2918.36	2837.26	2405.3
			2936.57	2649.74	2904.48	2757.05	2848.24	2948.71				2777.72	2537.5	2643.98	2757.05	2798.24	2668.71							2864.18	2765.12	2328.53
			2940.4	2550.38	2850.76			2937.85				2902.95	2539.17	2592.19			2657.85							2841.61	2742.54	2385.82
			2902.55	2630.09	2896.76			2798.14				2878.3	2689.74	2592.11			2518.14							2757.07	2804.8	2340.12
			2825.8	2560.76	2802.18			2977.85				2880.98	2590.38	2556.66			2697.85							2803.01	2740.88	2402.47
			2891.51	2729.36	2986.49							2854.48	2670.09	2557.94											2763.64
			2756.4	2583.43	2893.98							2800.76	2670.76	2569.63											2794.68
			3019.7	2489.95	2880.56							2846.76	2619.36	2537.89											2997.91
			2887.55	2575.78	2864.23							2752.18	2623.43	2574.13
			2868.37	2539.02	2943.16							2936.49	2529.95	2575.42
			2845.05	2571.18	2856.32							2843.98	2615.78	2577.88
			2957.8	2536.81	2975.75							2830.56	2579.02	2586.35
			2833.74	2530.11	2859.68							2814.23	2611.18	2566
			3004.36	2549.29	2884.39							2893.16	2576.81	2605.14
			2838.54									2806.32	2570.11
			2873.85									2925.75	2589.29
			2851.14									2809.68
			2786.1									2834.39
			2917.55									2818.49
												2772.97
												2864.98
Figure 4a steady-state IVs
			V (mV)	SLAC1		SLAC+CA4.1		SLAC+CA4.1VHK		SLAC+CA4.1D111A		SLAC +R113A			Inset Irel	CA4/SLAC1 ratio	CA4		VHK-A		D111A		R113A
in uA ±SE			56.8073	13.4244	1.8558	25.4028	2.0007	15.2258	1.6917	11.3735	1.4808	24.7026	3.1605		means ±SE	0	1	0.0732	1	0.1076	1.0413	0.1071	1.0441	0.0732
			42.2521	10.5147	1.5012	20.3755	1.6034	12.0885	1.3818	8.8641	1.1048	19.4677	2.5059			1	1.8759	0.1263	1.0873	0.1071	1.1608	0.1076	1.6972	0.1263
			27.6054	7.6864	1.1475	15.2664	1.2127	9.0411	1.0614	6.5758	0.7687	14.3158	1.8718			2	2.186	0.1208	1.0799	0.0882	1.0108	0.0882	2.1116	0.1208
			12.9745	4.9576	0.7958	10.1003	0.7987	5.9896	0.7175	4.3408	0.4187	9.1785	1.2039			4	1.4274	0.1359	1.0797	0.1097	1.0136	0.1097	1.3916	0.1359
			-1.6965	2.3719	0.4484	4.9789	0.4253	3.0431	0.3911	2.1529	0.1487	4.201	0.5702			8	1.072	0.1339	1.0568	0.0841	1.0088	0.0841	1.1184	0.1339
			-16.2366	-0.033	0.1143	0.0047143	0.3257	0.3072	0.1803	-0.0594	0.349	-0.5002	0.2724
			-30.9042	-2.2822	0.2602	-4.8592	0.6653	-2.3764	0.2961	-2.2963	0.691	-5.0718	0.7266
			-45.6462	-4.3649	0.5837	-9.5259	1.1012	-4.7774	0.5012	-4.4869	1.0351	-9.3753	1.2404
			-60.4381	-6.2503	0.8945	-14.0205	1.5719	-7.1857	0.8675	-6.6827	1.3841	-13.4159	1.7586
			-75.2895	-7.8746	1.2014	-18.2227	2.0708	-9.2465	1.2018	-8.8407	1.7347	-17.2202	2.2859
			-90.2937	-9.2593	1.4515	-22.0824	2.592	-10.9776	1.5594	-10.9404	2.0964	-20.6598	2.8075
			-105.048	-10.4382	1.6616	-25.5553	3.1302	-12.4294	1.822	-12.9492	2.4439	-23.5756	3.2734
			-119.984	-11.3538	1.8285	-28.5738	3.6882	-13.5535	2.1411	-14.8359	2.7923	-25.9357	3.7074
Figure 4c		wt	0 ubar	400 ubar	1000 ubar	ca1ca4	0 ubar	400 ubar	1000 ubar	wt compl	0 ubar	400 ubar	1000 ubar	VHK-A	0 ubar	400 ubar	1000 ubar	D111A	0 ubar	400 ubar	1000 ubar	D113A	0 ubar	400 ubar	1000 ubar
in mS cm-2			1.3975	2.6088	4.3833		1.0545	1.7574	1.413		1.45	2.29	2.6		2.382	2.069	1.784		1.729	1.8199	2.016		1.1485	3.7783	3.0179
			1.5356	2.7894	3.2088		2.187	1.3002	2.3123		1.56	2.9	3.71		1.728	2.191	1.624		1.829	1.5326	1.446		1.6559	3.2468	3.668
			2.0704	2.6167	2.3894		1.7574	1.3049	1.4165		1.09	3.3	4.7464		2.302	1.159	2.221		1.9397	1.2101	2.016		1.3065	3.0442	4.2762
			2.0508	3.9237	2.9209		1.3002	1.343	1.694		1.99	3.4124	3.7696		1.247	1.187	2.069		2.3947	2.0895	1.446		1.2628	2.6996	3.0779
			1.9443	2.9704	4.2457		1.3049	1.7352	1.343		1.3123	2.4544	3		1.187	1.995	2.191		1.8278	1.446	2.0997		1.5152	2.9909	2.75
			1.1411	2.5508	3.3636		1.657	2.0603	1.7352		1.2799	2.712	3.1124		1.995	2.302	1.159		1.7234	2.0997	2.0916		1.9631	3.135	3.0457
			0.9567	2.5443	3.7995		1.3105	1.4923	2.0603		1.6764	2.289	4.0805		1.187	1.247	1.158		1.8199	2.0916	2.4392		2.0075	2.6445	2.4944
			1.7366	2.9356	2.5602		1.3049	2.0603	2.1801		1.187	2.545	3.3856						1.5326	1.7644	1.1962		0.8945	4.1674	4.4142
			1.192	2.4704	2.2167				1.4923				4.17						1.2101				1.1879	3.174	3.9603
			1.0004		3.5237														2.0895				1.29	3.1524	3.3942
			1.474		3.2886														1.4793				0.9065	2.6918	5.23
					2.6731														1.7472				1.0545	2.4071	4.9223
					2.2334														1.2138				1.2567	2.0315
					4.5304														1.2128					2.6106
					5.3221														1.1728					3.333
					4.4027																			2.6655
					4.4689																			2.3554
					2.5672																			2.2721
					2.747																			2.674
					3.6307
					2.8986
Figure 4d-f gs kinetics		wt	opening	closing	ca1ca4	opening	closing	CA4 compl	opening	closing	D111A	opening	closing	VHK-A	opening	closing	R113A	openuing	closing
halftimes in min			22.6618	4.1238		45.5	17.6		29.5	7.6		56	22.6		60.5	23.2		39.3	11.4
			25.2882	4.2825		51	23.2		28	9.8		55	23.8		63	24.4		33.8	8.2
			31.2056	3.6904		46	18.4		32.5	7.6		57	18		74	23.2		27.8	6.2
			28.7581	6.6927		47.5	21.8		37.5	8.4		62.5	17.4		61	21		31.6	11
			27.3886	6.5211		48.5	17.4		39	6.2		51.5	24.2		61.5	21		26.6	10.8
			23.9033	3.3061		47.5	20.4		28	6.8		56	19.6		59.5	30.2		27.8	8.2
			35.3691	3.528		59.5	18.8		23	7.8		54	17.5		78	24.2		33.8	11.4
			25.4239	3.2344		50.5	18.4		26	10.8		54.5	17.2		67	22.6		39.3	8.2
			24.7146	5.9473		55	20.4		22	8.4		65.5	19.8		71.5	23.8
			32.5458	2.6894		49.5	19		25.5	8.6		66	17.2		69.5	27.4
			29.0103	6.1569		57	22.8		31.5	6.8		55.5	21.8		59	22.4
			22.643	6.0331		56	20.8		26	9.6					60.5	25.8
															75.5	26
															71.5	22.8
															65.5	24.4
															58	23.6
															58.5	22.4
Figure 5 and Suppl. Figure 7 - growth data
Fluctuating light		wt	FW (g)	DW (g)	WUE (g/L)	area (cm2)	ca1ca4	FW (g)	DW (g)	WUE (g/L)	area (cm2)	CA4 compl	FW (g)	DW (g)	WUE (g/L)	area (cm2)	D111A	FW (g)	DW (g)	WUE (g/L)	area (cm2)	VHK-A	FW (g)	DW (g)	WUE (g/L)	area (cm2)	D113A	FW (g)	DW (g)	WUE (g/L)	area (cm2)		Const light	wt	FW (g)	DW (g)	WUE (g/L)	area (cm2)	ca1ca4	FW (g)	DW (g)	WUE (g/L)	area (cm2)	CA4 compl	FW (g)	DW (g)	WUE (g/L)	area (cm2)	D111A
	200 ubar		0.6639	0.0648	2.3722	16.7219		0.6181	0.0572	1.1097	8.3765		0.8034	0.0576	2.1917	14.6722		0.5632	0.0398	1.2625	9.6462		0.5102	0.0293	1.0146	8.7776		0.9645	0.0699	2.6885	19.29				1.1849	0.0824	2.754	23.1053		0.861	0.064	1.7123	14.0729		0.7777	0.0645	2.3117	19.8928
			0.8653	0.0591	2.6246	19.2409		0.6752	0.0507	1.3811	11.5289		0.6844	0.048	1.7536	13.2674		0.5108	0.0447	2.3101	15.3176		0.5293	0.0364	1.1479	8.9347		0.7172	0.0529	2.0346	14.344				1.0325	0.0924	2.394	20.8386		0.7515	0.0671	1.429	18.7491		0.9519	0.0711	2.2233	18.769
			0.7748	0.0567	2.1103	16.8552		0.6324	0.0419	1.1573	9.4385		0.7749	0.0528	2.0298	14.7817		0.4346	0.0558	0.8054	7.8319		0.5721	0.0379	1.1146	10.1728		0.6928	0.0546	2.7692	13.856				1.323	0.0746	3.1073	26.2577		1.1438	0.085	2.0157	19.4062		0.8567	0.0779	2.1567	15.7547
			0.8415	0.0629	2.5532	18.3695		0.6562	0.0478	1.2525	10.6337		0.851	0.0601	2.2726	16.9626		0.4537	0.0413	0.7482	7.5224		0.4626	0.035	1.0765	7.3538		0.7005	0.0487	1.8731	14.01				1.3277	0.0615	3.2107	24.8863		1.1709	0.0713	2.069	13.6538		0.9948	0.0708	2.265	20.1976
			0.8463	0.0615	2.4389	18.5742		0.649	0.0455	1.2764	9.7432		0.7368	0.0542	1.9584	14.6674		0.4918	0.0364	1.0435	9.3128		0.5769	0.0412	0.7017	10.6061		0.8535	0.0638	2.4731	17.7				0.8177	0.0851	2.744	23.5386		0.7229	0.0696	1.4023	17.83		0.971	0.0724	2.255	19.588
			0.8463	0.0677	2.658	18.1933		0.6728	0.0495	1.443	12.3575		0.9463	0.07	2.6631	19.0722		0.587	0.0445	1.4339	10.7747		0.5436	0.0403	1.2193	3.7014		0.7587	0.0564	1.6846	13.746				1.0801	0.0771	2.384	22.6148		0.98	0.0583	2.0157	20.5205		0.9948	0.0717	2.35	19.4976
			0.8177	0.0651	2.4341	18.0123		0.7681	0.06	1.8621	18.3432		0.932	0.0709	2.4584	18.6722		0.5823	0.0398	1.3673	10.6557		0.5198	0.0409	1.2479	9.3871		0.622	0.0432	1.6615	12.44				0.9468	0.087	2.0973	18.3148		1.0896	0.0791	2.2923	17.7395		1.0186	0.068	2.3467	20.2309
			0.8082	0.0655	2.3341	17.9457		0.7133	0.054	1.6287	13.8908		0.9082	0.0609	2.4155	19.196		0.6585	0.0475	1.5673	12.3224		0.6055	0.0386	1.2146	10.83		0.7748	0.056	2.1538	15.496				1.0801	0.0806	2.3707	22.3196		0.9134	0.0673	1.799	19.4634		1.1615	0.0631	2.4467	23.3214
			0.8463	0.072	2.6294	18.779		0.9878	0.0576	2.2716	16.5908		0.8891	0.059	2.3441	18.0436		0.6727	0.0478	1.672	11.8843		0.5436	0.0552	1.1479	9.2204		1.0107	0.0722	2.7769	18.214				1.2087	0.0872	2.754	24.6482		1.0467	0.0664	2.1723	21.03		1.3329	0.0745	2.6467	25.5071
			0.7748	0.0615	2.4008	17.5171		0.7062	0.054	1.6335	10.8718		0.8225	0.0569	2.1965	17.2341		0.6965	0.052	1.8196	13.1081		0.5388	0.0397	1.3336	8.9919		0.6848	0.0506	1.9462	13.696				1.0468	0.0705	2.6207	22.4815		1.0705	0.0805	2.2023	15.7348		1.0043	0.0793	2.3617	20.4595
			0.8034	0.0614	2.0151	13.7552		0.7086	0.0511	1.443	9.6004		0.7891	0.0542	1.5869	12.4055		0.6204	0.0426	1.0482	9.3033		0.4769	0.0364	1.1146	6.9823		1.0259	0.0587	2.3338	15.184				1.0611	0.0865	2.7573	15.2863		1.0943	0.0716	2.6323	14.5776		0.9281	0.0886	2.3067	14.7452
			0.7272	0.0577	1.677	12.379		0.8371	0.0543	1.7525	15.7718		0.8606	0.0519	1.6584	13.3388		0.6394	0.0483	1.0149	10.4509		0.7388	0.0479	1.7622	10.83		0.7364	0.0525	2.0192	14.728				0.9658	0.0799	2.4473	13.9196		1.0229	0.064	2.3557	13.8062		0.9996	0.0829	2.4833	15.4928
			0.8653	0.0596	1.9865	14.6552		0.8014	0.0557	1.7049	14.4765		0.9939	0.0623	1.8536	15.4579		0.5727	0.0455	0.9435	8.7605		0.815	0.0436	1.7527	13.2728		0.929	0.0685	2.6346	18.58				0.9658	0.0938	2.434	13.6577		0.9372	0.0706	2.069	13.8634		1.0662	0.0823	2.5133	16.4547
			0.8463	0.0639	1.9484	13.7552		0.8038	0.0558	1.7097	14.2575		0.8225	0.0571	1.5679	12.7103		0.6061	0.0469	0.9911	8.9747		0.596	0.0517	1.467	9.2633		0.922	0.0692	2.6615	18.44				1.0896	0.0909	2.864	14.8482		0.9753	0.0801	1.8957	14.2015		1.0186	0.0819	2.3717	15.7166
			0.9082	0.0625	1.9722	14.6933		0.7157	0.0533	1.4764	9.7289		0.951	0.0659	1.806	14.5007		0.5823	0.0455	1.0149	9.389		0.5674	0.0358	1.2193	8.6395		0.9963	0.0673	2.8154	19.926				1.1944	0.0901	3.0673	15.5767		0.9848	0.0708	2.259	15.6205		0.9139	0.0735	2.3683	14.1023
			0.9272	0.0552	1.9675	15.4695		0.8086	0.0631	1.8383	13.0194		0.8653	0.0591	1.9441	13.7293		0.6061	0.0412	1.0292	8.5795		0.5055	0.0372	1.2098	7.0204		1.0133	0.0583	3.02	20.66				1.2039	0.0794	3.334	16.8958		1.0181	0.0905	2.4157	18.1395		1.071	0.0752	2.9467	16.4357
			0.9558	0.0677	2.377	16.3076		0.8205	0.0528	1.7621	13.6385		0.813	0.055	1.8679	13.1103		0.6823	0.0471	1.1196	10.6462		0.5531	0.0405	1.3479	8.0252		0.7947	0.0582	2.2385	15.894				1.0992	0.0836	2.7673	15.4958		1.2943	0.0603	2.5323	14.7729		1.1424	0.0793	3.02	16.888
			0.851	0.0582	1.7627	14.4076		0.7776	0.0613	1.6002	12.0908		0.8034	0.056	1.7679	12.4103		0.7013	0.0498	1.0815	10.07		0.5293	0.0411	1.305	7.9919		1.048	0.0707	2.9731	12.096				1.1182	0.0639	2.914	15.2101		1.0372	0.0548	2.3623	13.0681		1.171	0.0743	2.8917	17.1071
			1.0129	0.069	2.4389	16.7028		0.8657	0.0582	1.9478	14.5575		0.9034	0.0666	2.106	14.015		0.7156	0.0388	1.2577	10.3985		0.6245	0.0417	1.4574	9.4871		0.8095	0.0587	2.2577	16.19				1.0944	0.0835	2.904	15.2053		0.8562	0.0668	1.819	14.8015		1.0853	0.0802	2.8633	16.1928
			0.9034	0.0644	2.2389	15.0457		0.8824	0.0576	2.1192	14.7337		0.8891	0.0593	1.9679	13.9626		0.6727	0.0402	1.2196	9.5414		0.4912	0.0406	1.1765	7.2919		0.6548	0.0541	1.8731	13.952				1.442	0.0834	2.994	17.8291		1.0277	0.0761	2.119			1.1377	0.0611	2.9917	16.8261
																												0.9607	0.0449	1.7269	12.142
																												0.923	0.0543	2.6538	11.846
																												0.7631	0.0456	1.7538	12.622
																												0.7635	0.0489	1.8808	12.704
																												0.7016	0.0529	2.0346	14.032
																												0.7575	0.0533	2.05	15.15
																												0.9226	0.0684	3.0242	14.524
		wt	FW (g)	DW (g)	WUE (g/L)	area (cm2)	ca1ca4	FW (g)	DW (g)	WUE (g/L)	area (cm2)	CA4 compl	FW (g)	DW (g)	WUE (g/L)	area (cm2)	D111A	FW (g)	DW (g)	WUE (g/L)	area (cm2)	VHK-A	FW (g)	DW (g)	WUE (g/L)	area (cm2)	D113A	FW (g)	DW (g)	WUE (g/L)	area (cm2)		Const light	wt	FW (g)	DW (g)	WUE (g/L)	area (cm2)	ca1ca4	FW (g)	DW (g)	WUE (g/L)	area (cm2)	CA4 compl	FW (g)	DW (g)	WUE (g/L)	area (cm2)	D111A
	400 ubar		1.414	0.1013	3.2956	26.9177		0.833	0.0631	1.7521	10.8193		1.3117	0.084	2.9271	25.5183		0.8547	0.0486	1.6559	11.2147		0.84	0.0445	1.3394	12.5193		1.0512	0.0724	2.7846	21.024				1.5876	0.118	4.183	34.4317		1.3028	0.0813	2.9001	27.885		1.684	0.1147	3.9277	34.302
			1.1773	0.0998	2.6469	22.0577		0.9163	0.0748	1.5262	16.1288		1.2617	0.0884	2.7638	23.8183		0.8513	0.0578	1.6031	11.3847		0.75	0.0578	1.1863	11.076		1.454	0.0792	2.6615	20.908				1.5987	0.1136	3.9473	35.335		1.2588	0.0747	2.5944	25.645		1.6773	0.108	3.6594	34.0353
			1.364	0.092	3.2303	26.6777		0.9163	0.054	1.414	12.164		1.3517	0.0983	2.9318	25.5017		0.8647	0.0673	1.2079	11.2047		1.0167	0.0734	1.8187	17.0893		1.2081	0.0817	3.1423	24.162				1.6676	0.1224	4.3766	37.155		1.2908	0.0791	2.8628	28.135		1.7818	0.1169	3.9744	33.6287
			1.284	0.0921	3.0016	24.5477		0.823	0.0387	1.5533	8.8737		1.2283	0.0942	2.7264	23.185		0.808	0.0573	1.597	11.0447		1.0267	0.0324	0.9792	15.3593		1.886	0.0732	2.8154	21.772				1.5764	0.1113	3.7933	33.0383		1.2208	0.0724	2.4264	25.655		1.8196	0.1191	4.1284	35.5653
			1.3407	0.1035	3.1976	25.921		0.9396	0.0662	1.8924	17.0252		1.3417	0.0919	2.9644	24.795		0.8747	0.0597	1.4913	12.678		0.81	0.0561	1.3019	12.2427		1.1815	0.0853	3.2808	23.63				1.5231	0.1158	3.9916	35.075		1.3788	0.088	3.1218	31.2283		1.6884	0.1147	3.8927	35.1687
			1.5273	0.0789	3.6386	29.8777		0.9163	0.0569	1.5501	18.8056		1.5817	0.0761	3.3891	23.6483		0.838	0.0587	2.0091	11.378		0.9833	0.0534	0.6937	15.2893		1.2788	0.0942	3.6231	25.576				1.7409	0.1247	4.4373	37.215		1.3928	0.0924	3.3621	28.1017		1.6773	0.108	3.6267	38.5853
			1.5207	0.116	3.5453	30.331		0.7896	0.0685	1.2676	15.1292		1.4883	0.1052	3.2234	27.685		0.8913	0.0534	1.6148	11.8313		0.77	0.04	0.8254	11.4493		1.8806	0.064	2.1692	19.612				1.7564	0.1224	4.393	37.875		1.3388	0.0858	3.1871	27.505		1.6551	0.1058	3.51	38.2787
			1.3807	0.0851	3.2163	27.4777		0.9396	0.061	1.8462	16.4117		1.4883	0.0886	3.1908	27.2517		0.888	0.0466	1.288	11.698		0.98	0.076	1.015	15.096		1.0646	0.0741	2.85	21.292				1.572	0.1158	3.9846	35.9683		1.4028	0.088	3.0868	29.8183		1.6973	0.1102	3.7037	38.7453
			1.3107	0.0934	3.0179	25.5677		0.8063	0.0688	2.117	11.1718		1.5283	0.0874	3.2398	27.3317		0.978	0.0626	1.3161	13.338		0.8133	0.0648	0.8738	12.2493		1.2865	0.0735	2.8269	21.73				1.5431	0.1069	3.5623	33.085		1.4888	0.0947	3.4578	30.875		1.6573	0.1036	3.461	37.242
			1.444	0.0931	3.5266	29.0277		0.8963	0.0493	1.1819	13.8097		1.345	0.1072	2.9481	28.345		0.8747	0.0693	1.5153	11.718		0.8567	0.0348	1.6609	12.816		1.524	0.0812	3.1231	23.048				1.6964	0.1224	4.337	38.0617		1.1368	0.0702	2.2374	24.1883		1.8129	0.1169	4.049	35.1387
			1.4407	0.105	3.0413	24.351		1.093	0.0679	1.8041	11.599		1.1183	0.0946	2.3648	19.275		1.1813	0.0824	1.1967	15.8813		1.0133	0.0459	1.3129	7.9193		1.2823	0.093	3.5769	25.646				1.4942	0.1024	3.35	26.7483		1.9428	0.1391	2.3681	26.2817		1.8329	0.1191	3.7737	29.2053
			1.274	0.0903	2.5139	22.2143		0.9663	0.0602	1.4243	14.2657		1.2883	0.084	2.6494	22.005		1.008	0.0744	0.8548	13.208		1.0167	0.0583	0.6927	14.3627		1.388	0.0863	2.4231	18.776				1.5653	0.1069	3.581	27.3117		1.3408	0.088	2.5361	22.4683		1.7062	0.1102	3.4494	28.7787
			1.3907	0.0783	2.9106	24.3577		0.9696	0.0764	1.0904	12.8546		1.155	0.0933	2.4418	20.0117		1.038	0.0734	1.651	14.0013		1.0167	0.0593	0.93	14.846		1.3421	0.0983	3.7808	26.842				1.5676	0.1047	3.455	27.3383		1.3268	0.0858	2.4708	21.9117		1.784	0.108	3.3794	29.0753
			1.5873	0.0858	3.2256	26.1743		0.9096	0.073	1.0367	18.6763		1.4317	0.1066	2.9061	24.0583		0.9913	0.0729	1.4465	13.1213		0.97	0.0596	1.1331	14.4227		1.4663	0.1142	4.3923	29.326				1.8853	0.1291	4.6523	29.4917		1.6508	0.1169	3.6374	24.785		1.6596	0.0991	3.0994	27.9553
			1.414	0.088	2.9293	23.3977		0.9496	0.0721	1.7456	12.5666		1.4583	0.0936	2.9294	24.0217		0.9913	0.0611	1.671	14.028		0.9067	0.0627	1.0002	12.7027		1.5813	0.1063	3.0769	26.268				1.6764	0.118	4.113	27.735		1.5388	0.1102	3.3341	23.3217		1.6107	0.1036	3.2184	27.2453
			1.3673	0.0776	3.0553	23.4677		0.9163	0.0596	1.6023	19.1652		1.385	0.1211	2.6448	23.5117		0.9947	0.0636	1.0034	14.778		0.8733	0.0679	1.6402	12.556		1.2971	0.0895	3.4423	25.942				1.752	0.1247	4.4933	29.0183		1.6208	0.1058	3.2268	23.9017		1.8329	0.1347	4.1867	29.6387
			1.5673	0.0727	3.2069	25.8477		1.0296	0.0645	1.0421	16.0886		1.2917	0.0789	2.5141	22.545		1.0547	0.0693	1.568	14.8647		0.9733	0.0405	1.1863	13.3693		1.4422	0.1174	4.5154	28.844				1.7676	0.1247	4.4676	28.9017		1.7568	0.1213	3.7518	26.5817		1.8996	0.1347	4.2287	30.7387
			1.3707	0.0853	2.7613	23.9743		1.153	0.0415	1.6264	12.1841		1.3783	0.0712	2.6494	23.105		1.1547	0.0623	1.698	16.7413		0.85	0.0553	1.3257	12.5927		1.6613	0.1036	3.2192	30.226				1.7476	0.1224	4.3673	28.7083		1.8568	0.1347	2.8464	25.8817		1.8618	0.128	3.9627	29.692
			1.4007	0.0897	2.8943	23.881		1.0063	0.0644	1.172	14.9205		1.2483	0.0879	2.4488	21.9283		1.3447	0.0706	1.4451	20.1113		0.9367	0.0619	0.8527	13.4193		1.1685	0.0905	3.4808	23.37				1.6387	0.1136	3.924	27.1017		1.9528	0.1369	2.0484	26.075		1.6907	0.1169	3.6314	27.6153
			1.544	0.0994	3.1229	25.661		1.0196	0.0643	2.1507	19.356		1.2683	0.101	2.4698	22.1083		1.158	0.0438	0.9948	15.2147		0.6967	0.0639	0.7441	10.1027		1.3636	0.0988	3.8	27.272				1.7364	0.1202	4.2996	27.755		1.6048	0.108	3.2408	23.305		1.824	0.1347	4.1984	28.8253
																												1.6266	0.1331	5.1192	32.532
																												1.3877	0.1028	3.9538	27.754
																												1.4205	0.1153	4.4346	28.41
																												1.4125	0.11	4.2308	28.25
																												1.2687	0.0939	3.6115	25.374
																												1.2262	0.0852	3.2769	24.524
																												1.2202	0.0873	3.3577	24.404
																												1.37	0.0841	3.2346	22.74
																												1.1607	0.0834	3.2077	23.214
																												1.631	0.074	2.8462	21.262
																												1.5725	1.0559	2.15	27.45
																												1.3418	0.0959	3.6885	26.836
																												1.1315	0.0775	2.9808	22.63
																												1.6997	1.0683	2.6269	29.934
																												1.613	0.0785	3.0192	21.226
																												1.3823	0.1237	4.7577	27.646
																												1.228	0.0895	3.4423	24.56
																												1.3638	0.102	3.9231	27.276
																												1.2314	0.0857	3.2962	24.628
																												1.2109	0.0939	3.6115	24.218
																												1.0749	0.0831	3.1962	21.498
		wt	FW (g)	DW (g)	WUE (g/L)	area (cm2)	ca1ca4	FW (g)	DW (g)	WUE (g/L)	area (cm2)	CA4 compl	FW (g)	DW (g)	WUE (g/L)	area (cm2)	D111A	FW (g)	DW (g)	WUE (g/L)	area (cm2)	VHK-A	FW (g)	DW (g)	WUE (g/L)	area (cm2)	D113A	FW (g)	DW (g)	WUE (g/L)	area (cm2)		Const light	wt	FW (g)	DW (g)	WUE (g/L)	area (cm2)	ca1ca4	FW (g)	DW (g)	WUE (g/L)	area (cm2)	CA4 compl	FW (g)	DW (g)	WUE (g/L)	area (cm2)	D111A
	1000 ubar		1.599	0.1023	7.7463	30.5515		1.0795	0.0883	3.1147	13.2315		1.7294	0.1261	8.0833	29.303		0.927	0.0926	2.3366	14.036		1.0646	0.0845	2.9286	16.0016		2.0435	0.1396	9.3067	40.87				2.4481	0.1684	9.1189	45.5477		1.7044	0.1227	6.6253	32.7229		2.4194	0.1688	9.6029	43.3665
			1.735	0.1059	7.8363	31.9415		1.0928	0.0829	3.1113	13.3615		2.0214	0.1312	8.88	32.303		1.171	0.0711	3.2821	16.446		1.0326	0.0743	3.0386	15.6666		2.0285	0.1538	10.2533	35.69				2.5138	0.1716	9.3689	45.9727		1.645	0.1133	6.3074	31.5407		2.5506	0.175	9.9957	45.4808
			1.679	0.0975	7.6863	31.4615		1.1168	0.1053	3.318	13.5665		1.6494	0.1242	7.7667	28.603		1.175	0.0678	3.5407	17.561		1.2206	0.0731	3.5453	19.4316		1.6122	0.1269	8.46	32.244				2.6544	0.1778	9.6225	49.937		1.9825	0.1383	7.261	35.1121		2.5163	0.1781	10.2386	45.8486
			1.655	0.0991	7.773	31.5865		1.2341	0.076	3.658	15.7165		1.8334	0.1338	8.2533	30.533		1.231	0.0846	3.4794	17.661		0.9606	0.0836	2.6019	13.8716		1.4782	0.0986	6.5733	29.564				2.6825	0.1903	10.3475	49.0477		2.0981	0.1445	7.6181	37.58		2.5944	0.1813	10.3564	45.8522
			1.807	0.1144	8.273	33.9465		1.0901	0.0945	3.2213	13.3665		1.6574	0.1139	8.02	29.093		1.159	0.0836	3.4454	16.456		1.3446	0.058	3.6153	20.4016		1.5859	0.1046	6.9733	31.718				2.7606	0.1966	10.1654	51.2298		1.8231	0.1383	7.3788	35.105		2.5475	0.1938	10.9314	46.6308
			1.751	0.0991	8.0863	31.0765		1.1035	0.0702	3.218	14.3715		1.9454	0.1044	7.9833	28.868		1.231	0.0656	3.6971	19.201		1.3046	0.0673	3.3719	18.6316		1.5645	0.1022	6.8133	31.29				3.1606	0.2216	11.4475	51.937		1.5762	0.1102	6.1145	31.6336		2.2506	0.1625	9.0386	44.2201
			2.075	0.1283	8.9497	36.3815		1.5435	0.0877	4.7013	22.8715		2.3454	0.138	8.83	34.843		1.159	0.0669	3.5339	17.961		1.1846	0.0495	3.1619	15.8066		1.642	0.1123	7.4867	32.84				3.0606	0.2091	11.3404	52.3655		1.6481	0.1195	6.4824	31.8729		2.7288	0.2	10.6207	48.4915
			1.855	0.1148	8.203	33.9015		1.3328	0.0706	3.898	19.3415		2.0494	0.1103	8.1433	33.038		1.043	0.0652	2.9488	16.821		1.4086	0.0847	3.8519	21.4116		1.465	0.0931	7.2067	38.33				2.9919	0.2091	10.8011	52.7655		1.92	0.1352	7.2467	36.1264		2.4787	0.175	9.61	45.6844
			2.287	0.1415	9.3763	41.1015		1.1515	0.0904	3.3013	14.8415		2.1854	0.1136	8.5267	32.788		1.391	0.0804	4.4454	20.881		1.2006	0.0627	3.2053	16.8316		1.6466	0.1052	7.0133	32.932				2.4794	0.1684	9.1332	46.7584		1.9294	0.132	7.0931	35.2014		2.6569	0.1875	10.1564	47.6022
			2.115	0.1395	9.1663	36.0015		1.1755	0.0942	3.4547	16.1265		2.1614	0.1209	8.8033	34.693		1.139	0.0585	3.4794	17.756		1.6886	0.0659	3.8153	22.4416		1.853	0.1087	8.82	37.06				2.7731	0.2153	11.0689	51.4012		2.0762	0.1477	7.7324	36.4979		2.46	0.1938	10.3279	47.2772
			1.831	0.1139	7.2797	30.3465		1.4181	0.0838	3.8213	19.0865		2.0894	0.1417	7.3367	31.203		1.399	0.0816	3.6155	17.896		1.2246	0.0727	3.2553	15.7466		1.8215	0.1209	8.06	36.43				2.4325	0.1747	9.1904	39.8334		2.67	0.182	7.7788	33.9407		2.7569	0.2031	9.2921	40.6594
			1.699	0.1051	7.0363	28.5065		1.6768	0.095	4.568	20.2015		1.8814	0.1283	7.1367	30.218		1.159	0.0809	2.6087	14.771		1.7646	0.0631	4.1553	19.1916		1.7412	0.1171	7.8067	34.824				3.2387	0.2341	11.9046	43.8298		1.7575	0.1164	5.761	29.4014		2.5881	0.1906	8.91	39.9951
			1.867	0.1151	7.263	31.8465		1.2101	0.0839	3.248	16.0515		1.7334	0.1261	6.9367	27.343		1.439	0.0609	3.6835	18.416		1.6886	0.0857	3.8153	22.4416		1.7561	0.1171	7.8067	35.122				3.045	0.2184	11.1618	42.8013		2.17	0.1508	6.7824	31.6871		2.5662	0.1875	8.7636	40.4308
			2.043	0.1231	7.5163	32.1065		1.4528	0.0738	3.858	18.9215		1.9134	0.1375	7.1933	29.488		1.111	0.0796	2.7447	14.326		1.1886	0.0677	3.1486	15.4166		2.2301	0.1287	9.9133	34.602				2.7575	0.1934	10.0796	41.5262		1.87	0.1195	5.9324	30.2443		2.5944	0.1875	8.7564	40.4736
			1.983	0.1219	7.433	30.8115		1.1408	0.0687	3.148	13.6965		1.8334	0.1309	7.1067	28.528		1.263	0.094	3.0441	16.726		1.3566	0.0794	3.3586	16.1716		1.616	0.1085	7.2333	32.32				2.2262	0.1559	8.2832	39.2513		1.445	0.0945	5.1181	27.7693		2.4319	0.1719	8.3457	39.4415
			1.783	0.1095	7.1763	29.6315		1.6021	0.0667	4.1313	20.0415		1.8934	0.112	7.6633	29.218		1.107	0.0725	2.6359	15.846		1.2366	0.0907	3.2053	17.0066		2.0473	0.1374	9.6127	40.4518				2.8106	0.2122	10.9439	42.4013		2.2481	0.1508	6.8395	31.6014		2.5725	0.1969	8.9779	40.2879
			1.923	0.1147	7.3163	31.8565		1.8368	0.0729	5.0113	23.4015		2.1974	0.1319	8.1	31.623		1.503	0.0717	3.8944	21.911		1.2006	0.0735	3.2253	15.7966		1.7777	0.1209	8.06	35.554				2.5419	0.1841	9.4975	40.6905		2.6794	0.1883	7.9395	33.5264		2.7569	0.2031	9.21	41.2522
			2.191	0.1347	7.6797	34.6565		1.3995	0.0786	3.838	20.3815		1.7574	0.1155	7.3667	27.693		1.139	0.0711	2.6359	15.741		1.2206	0.0659	3.2119	16.3216		2.07	0.1432	9.5467	42.14				2.9544	0.2122	10.8868	43.0905		2.6419	0.1852	7.8217	33.7407		2.8975	0.2156	9.5243	41.7272
			1.939	0.1131	7.223	31.8615		1.5701	0.0765	4.198	17.3615		1.9214	0.12	7.5333	29.733		1.403	0.0689	3.6359	18.181		1.1766	0.0706	3.1786	17.2166		2.0526	0.1489	9.9267	33.052				2.6137	0.1934	10.0546	41.412		2.6637	0.1789	7.6717	33.5836		2.6131	0.1938	8.8743	40.5772
			2.063	0.1263	7.5697	32.4865		1.3168	0.0965	3.7213	15.1215		1.8174	0.1166	7.3367	27.408		1.451	0.0624	3.4726	18.846		0.9566	0.0516	2.7853	13.1166		2.0971	0.1485	9.9	41.942				2.1544	0.1559	8.2832	38.3512		1.7512	0.1133	5.7252	29.7121		2.5444	0.1844	8.6671	39.8808
																												1.6895	0.1084	7.2267	33.79
																												1.7154	0.1156	7.7067	34.308
																												1.912	0.1374	9.16	38.24
																												1.8286	0.1316	10.066	41.572
																												2.1451	0.1545	10.03	32.902
																												1.7462	0.113	7.5333	34.924
																												1.6439	0.1071	7.14	32.878
																												1.6359	0.1097	7.3133	32.718
																												1.77	0.1081	7.3867	29.54
																												1.5438	0.0988	6.5867	30.876
																												1.57	0.1079	7.24	35.14
																												1.683	0.109	6.6667	37.366
																												2.0155	0.143	9.5333	40.31
																												1.9757	0.1343	8.9533	39.514
																												1.5627	0.1014	6.76	31.254
																												1.7834	0.1205	8.0333	35.668
																												2.0685	0.1425	9.5	41.37
Suppl Figure 8 - NO3 and Cl contents
	NO3	wt	ca1ca4	CA4 compl	D111A	VHK-A	R113A		Cl	wt	ca1ca4	CA4 compl	D111A	VHK-A	R113A
in mM		21.4289	8.0692	15.1468	12.7278	19.3351	16.354			49.7503	55.1504	70.4874	71.9817	97.3697	70.4874
		11.2383	23.4949	17.1062	16.9162	21.8918	15.4412			59.0164	96.1523	84.0836	72.3876	69.202	80.0836
		9.1335	21.4958	20.5209	20.354	20.2272	13.115			69.9827	55.1504	80.6169	88.433	77.2949	60.6169
		12.6323	26.4281	17.0447	15.4412	16.1642	18.7063			89.6089	92.0139	61.7373	89.6089	83.9103	61.7373
		13.8646	17.7456	9.635	9.26	12.1069	11.661			88.433	79.2979	68.9321	66.4107	70.3181	68.9321
		16.3811	16.9095	11.4231	18.7063	22.492	20.7951			51.0489	63.7581	68.4321	72.7794	61.7089	58.4321
		14.2561	14.2002	14.9655	11.661	20.7378	18.7941			56.7533	53.703	98.7797	71.4244	64.0134	88.7797
		24.6594	12.6019	14.3686	26.7951	25.115	22.6538					66.4107	105.507	49.2843	66.4107
		16.3811	17.7456	12.5351	18.7941	25.5374	10.9819					53.7581	61.7089	71.606	52.7581
				23.6871	25.6538	10.492	15.384					75.339	64.0134	56.4504	71.339
				15.5912	10.9819	15.384	11.3738
				14.3866	21.8305	11.3738
Suppl Figure 9 - A-Ci data
			wt	pCi	±SE	A	±SE		ca1ca3						wt comp	pCi	±SE	A	±SE		D111A	pCi	±SE	A	±SE		VHK	pCi	±SE	A	±SE		R113A	pCi	±SE	A	±SE
pCi in ubar				90.544	1.1894	0.5838	0.1018			89.8924	2.0438	0.2215	0.057			87.2818	1.9129	0.5729	0.2773			86.1206	3.908	0.3629	0.1853			85.4664	2.9437	0.4756	0.1997			92.544	5.1894	0.5716	0.1018
A in umol/m2/s				169.68	2.9579	2.9956	0.452			167.534	4.5517	2.6757	0.4836			166.325	4.5916	2.5779	0.2795			168.179	7.7848	2.3933	0.4454			164.731	3.7514	2.8544	0.2056			171.905	8.9579	2.8956	0.452
				337.943	8.7029	5.8973	0.4249			336.055	10.4559	5.8154	0.5139			327.168	10.8891	5.6266	0.3155			322.164	10.1201	5.2684	0.5801			328.475	4.1524	6.2251	0.3432			347.983	19.7029	5.726	0.4249
				512.697	9.2476	7.7917	0.3296			513.059	9.6279	7.843	0.2472			491.271	13.3995	7.9168	0.6003			499.207	20.4404	7.7543	0.6135			504.819	4.4355	8.0884	0.319			508.609	18.2476	7.7748	0.3296
				684.746	12.6106	8.8582	0.4597			694.148	9.1308	9.0903	0.2831			673.91	12.0323	8.9165	0.3637			684.938	13.9491	8.4339	0.3386			689.578	5.4914	9.3372	0.3254			686.243	22.6106	8.7821	0.4597
				869.905	20.2718	9.5099	0.6875			870.138	15.9858	9.6538	0.3677			884.528	15.0358	9.777	0.3504			900.461	11.3478	9.3832	0.3798			891.249	10.3043	9.8479	0.4082			879.95	20.2718	9.5893	0.6875
[truncated: 14 more columns]
